# Supplementary material for: Genome-wide association study provided insights into the polled phenotype and polled intersex syndrome (PIS) in goats
Source: BMC Genomics. 2024 Jul 2;25:661. doi: 10.1186/s12864-024-10568-9 (PMC11218382; doi:10.1186/s12864-024-10568-9)
Supplement: Supplementary file 1 — Supplementary Material 1 [file 12864_2024_10568_MOESM1_ESM.xls]

## Sheet: ST_INDEX
	TAB	TABLE	TITLE
	ST_INDEX	Supplementary Table Index	-
	ST2	Supplementary Table2	The SNPs significantly associated with the horned and polled phenotypes.
	ST3	Supplementary Table3	The identified SNPs were annotated using the ANNOVAR software.
	ST4	Supplementary Table4	The results of LD block analysis using LDBlockShow
	ST5	Supplementary Table5	The results of LD block analysis using LDBlockShow

## Sheet: ST2
Table S2. The SNPs significantly associated with the horned and polled phenotypes.
Trait	SNP	Chromosome	Position	Pvalue
cavel	1__128817052	1	128817052	3.2813e-09
cavel	1__128819834	1	128819834	1.479e-09
cavel	1__128821507	1	128821507	1.3403e-09
cavel	1__128823364	1	128823364	1.1463e-09
cavel	1__128823370	1	128823370	1.1463e-09
cavel	1__129016701	1	129016701	5.0275e-10
cavel	1__129185915	1	129185915	1.3311e-09
cavel	1__129206151	1	129206151	2.9078e-11
cavel	1__129206233	1	129206233	5.097e-11
cavel	1__129208468	1	129208468	3.8679e-10
cavel	1__129209834	1	129209834	3.8679e-10
cavel	1__129215453	1	129215453	7.1535e-10
cavel	1__129216020	1	129216020	3.4185e-10
cavel	1__129217241	1	129217241	7.1535e-10
cavel	1__129218718	1	129218718	7.1024e-10
cavel	1__129218928	1	129218928	1.3215e-09
cavel	1__129218942	1	129218942	1.3215e-09
cavel	1__129222973	1	129222973	7.1535e-10
cavel	1__129223344	1	129223344	3.92e-09
cavel	1__129224028	1	129224028	1.8437e-09
cavel	1__129224391	1	129224391	7.1535e-10
cavel	1__129224392	1	129224392	7.1535e-10
cavel	1__129224441	1	129224441	2.5635e-09
cavel	1__129224540	1	129224540	5.7538e-09
cavel	1__129224640	1	129224640	2.5635e-09
cavel	1__129229786	1	129229786	1.1711e-09
cavel	1__129230230	1	129230230	1.4526e-09
cavel	1__129231989	1	129231989	1.7931e-09
cavel	1__129232581	1	129232581	7.8227e-10
cavel	1__129233578	1	129233578	2.6599e-09
cavel	1__129233749	1	129233749	1.7479e-11
cavel	1__129234888	1	129234888	2.6033e-09
cavel	1__129235035	1	129235035	2.5317e-09
cavel	1__129235450	1	129235450	2.4656e-09
cavel	1__129237276	1	129237276	1.3451e-09
cavel	1__129237944	1	129237944	7.8632e-10
cavel	1__129238477	1	129238477	1.6336e-09
cavel	1__129238658	1	129238658	1.7911e-09
cavel	1__129238704	1	129238704	1.3907e-09
cavel	1__129238808	1	129238808	7.1535e-10
cavel	1__129238852	1	129238852	2.071e-09
cavel	1__129239225	1	129239225	1.5864e-09
cavel	1__129239533	1	129239533	7.1535e-10
cavel	1__129239607	1	129239607	7.1535e-10
cavel	1__129239644	1	129239644	1.5864e-09
cavel	1__129239674	1	129239674	7.5358e-10
cavel	1__129239675	1	129239675	7.5358e-10
cavel	1__129239713	1	129239713	4.0825e-10
cavel	1__129239925	1	129239925	2.1614e-09
cavel	1__129239995	1	129239995	2.1985e-09
cavel	1__129378922	1	129378922	4.8173e-09
cavel	1__129383558	1	129383558	9.9146e-10
cavel	1__129395042	1	129395042	2.7787e-09
cavel	1__129398835	1	129398835	3.8787e-09
cavel	1__129400641	1	129400641	2.4449e-09
cavel	1__129405029	1	129405029	8.1704e-11
cavel	1__129405723	1	129405723	5.2311e-10
cavel	1__129405957	1	129405957	2.9667e-09
cavel	1__129406092	1	129406092	2.0813e-09
cavel	1__129408903	1	129408903	2.4241e-09
cavel	1__129410163	1	129410163	1.9524e-13
cavel	1__129411607	1	129411607	2.1607e-11
cavel	1__129411617	1	129411617	1.866e-09
cavel	1__129413472	1	129413472	1.1645e-09
cavel	1__129414158	1	129414158	5.4148e-11
cavel	1__129416257	1	129416257	5.6748e-09
cavel	1__129416312	1	129416312	2.1155e-10
cavel	1__129416443	1	129416443	7.4031e-10
cavel	1__129436918	1	129436918	5.4142e-10
cavel	1__129437170	1	129437170	5.3114e-10
cavel	1__129439512	1	129439512	5.4395e-10
cavel	1__129439756	1	129439756	5.4428e-10
cavel	1__129439889	1	129439889	5.4422e-11
cavel	1__129441565	1	129441565	2.2505e-09
cavel	1__129442139	1	129442139	1.9102e-09
cavel	1__129442479	1	129442479	2.9411e-09
cavel	1__129443410	1	129443410	2.7124e-11
cavel	1__129443977	1	129443977	5.4148e-11
cavel	1__129445644	1	129445644	5.2753e-09
cavel	1__129447819	1	129447819	1.5012e-11
cavel	1__129489232	1	129489232	5.7175e-10
cavel	1__129491373	1	129491373	2.9358e-12
cavel	1__129491962	1	129491962	3.3228e-09
cavel	1__129493168	1	129493168	5.5352e-09
cavel	1__129494449	1	129494449	5.6748e-09
cavel	1__129496141	1	129496141	1.2e-09
cavel	1__129496147	1	129496147	5.6748e-09
cavel	1__129501163	1	129501163	6.8844e-10
cavel	1__129502887	1	129502887	2.5539e-14
cavel	1__129503518	1	129503518	1.1486e-10
cavel	1__129504095	1	129504095	1.3113e-10
cavel	1__129504548	1	129504548	1.13e-10
cavel	1__129504726	1	129504726	1.5109e-09
cavel	1__129525211	1	129525211	5.1404e-09
cavel	1__129527503	1	129527503	5.6611e-09
cavel	1__129544238	1	129544238	5.6748e-09
cavel	1__129548972	1	129548972	3.9689e-10
cavel	1__129550838	1	129550838	2.0869e-09
cavel	1__129552926	1	129552926	1.0825e-10
cavel	1__129553649	1	129553649	7.9674e-11
cavel	1__129553941	1	129553941	1.0825e-10
cavel	1__129554165	1	129554165	2.0934e-09
cavel	1__129554262	1	129554262	9.162e-10
cavel	1__129555634	1	129555634	7.9336e-10
cavel	1__129557316	1	129557316	2.8441e-11
cavel	1__129560369	1	129560369	4.984e-09
cavel	1__129564298	1	129564298	6.3045e-15
cavel	1__129567274	1	129567274	1.6456e-14
cavel	1__129567356	1	129567356	3.519e-09
cavel	1__129567357	1	129567357	3.519e-09
cavel	1__129647762	1	129647762	4.1021e-09
cavel	1__129707801	1	129707801	9.1832e-10
cavel	1__129707827	1	129707827	9.9671e-15
cavel	1__129708140	1	129708140	1.0366e-11
cavel	1__129708326	1	129708326	3.2523e-15
cavel	1__129708381	1	129708381	4.3916e-11
cavel	1__129708616	1	129708616	7.1791e-12
cavel	1__129708721	1	129708721	2.4018e-11
cavel	1__129708939	1	129708939	3.1655e-11
cavel	1__129709192	1	129709192	1.1108e-11
cavel	1__129709920	1	129709920	1.0142e-11
cavel	1__129709936	1	129709936	7.6232e-12
cavel	1__129710041	1	129710041	7.5429e-12
cavel	1__129710111	1	129710111	7.646e-12
cavel	1__129710357	1	129710357	1.121e-11
cavel	1__129710425	1	129710425	6.1967e-12
cavel	1__129710488	1	129710488	1.1087e-11
cavel	1__129710577	1	129710577	1.0774e-14
cavel	1__129711292	1	129711292	7.1519e-12
cavel	1__129711490	1	129711490	6.1431e-11
cavel	1__129711516	1	129711516	7.1791e-12
cavel	1__129711535	1	129711535	5.5352e-11
cavel	1__129711754	1	129711754	5.5632e-11
cavel	1__129711794	1	129711794	5.5632e-11
cavel	1__129712067	1	129712067	1.9242e-10
cavel	1__129789816	1	129789816	1.104e-15
cavel	1__129790781	1	129790781	4.4547e-10
cavel	1__129791507	1	129791507	3.8383e-14
cavel	1__129791577	1	129791577	1.6435e-14
cavel	1__129791978	1	129791978	3.2229e-09
cavel	1__129793774	1	129793774	1.204e-09
cavel	1__129897215	1	129897215	1.8768e-11
cavel	1__130258339	1	130258339	1.3659e-09
cavel	1__130306655	1	130306655	1.5551e-09
cavel	1__130306777	1	130306777	6.8973e-10
cavel	1__130306779	1	130306779	6.8973e-10
cavel	1__130307732	1	130307732	1.0362e-09
cavel	1__130308826	1	130308826	6.8973e-10
cavel	1__130309306	1	130309306	3.64e-09
cavel	1__130309433	1	130309433	3.64e-09
cavel	1__130315824	1	130315824	2.5942e-10
cavel	1__130319267	1	130319267	2.2309e-09
cavel	1__130319696	1	130319696	2.1753e-09
cavel	1__130320231	1	130320231	2.1753e-09
cavel	1__130325857	1	130325857	9.3219e-10
cavel	1__130326469	1	130326469	8.3656e-10
cavel	1__130326540	1	130326540	1.3191e-09
cavel	1__130326987	1	130326987	1.3191e-09
cavel	1__130327763	1	130327763	1.3191e-09
cavel	1__130331722	1	130331722	4.1051e-09
cavel	1__130331949	1	130331949	1.3191e-09
cavel	1__130332410	1	130332410	1.3191e-09
cavel	1__130332679	1	130332679	1.3191e-09
cavel	1__130332687	1	130332687	5.0886e-09
cavel	1__130332986	1	130332986	1.3191e-09
cavel	1__130333077	1	130333077	1.3191e-09
cavel	1__130333192	1	130333192	1.3191e-09
cavel	1__130333240	1	130333240	4.266e-09
cavel	1__130333298	1	130333298	1.3191e-09
cavel	1__130333352	1	130333352	3.0785e-09
cavel	1__130333353	1	130333353	3.0785e-09
cavel	1__130333449	1	130333449	4.3132e-10
cavel	1__130333465	1	130333465	9.2408e-11
cavel	1__130333495	1	130333495	9.2408e-11
cavel	1__130333565	1	130333565	3.626e-09
cavel	1__130334531	1	130334531	1.1746e-10
cavel	1__130337146	1	130337146	1.3363e-09
cavel	1__130337291	1	130337291	3.2794e-09
cavel	1__130339456	1	130339456	4.1183e-09
cavel	1__130341665	1	130341665	4.0852e-09
cavel	1__130343396	1	130343396	3.77e-09
cavel	1__130345030	1	130345030	2.4993e-10
cavel	1__130346990	1	130346990	3.3666e-09
cavel	1__130895608	1	130895608	5.1521e-10
cavel	1__131472077	1	131472077	5.9368e-09
cavel	1__131557973	1	131557973	2.7756e-10
cavel	1__132998716	1	132998716	7.7608e-10
cavel	1__133000109	1	133000109	3.0432e-09
cavel	1__133005441	1	133005441	5.025e-09
cavel	1__150336143	1	150336143	3.1267e-09
cavel	1__150338641	1	150338641	6.4111e-11
cavel	1__150338817	1	150338817	6.8459e-11
cavel	1__150338878	1	150338878	2.6871e-10
cavel	1__150338921	1	150338921	2.6871e-10
cavel	1__150339163	1	150339163	6.6724e-11
cavel	1__150339311	1	150339311	6.6473e-11
cavel	1__150339441	1	150339441	2.2166e-10
cavel	1__150357564	1	150357564	5.3131e-11
cavel	1__150357628	1	150357628	4.1563e-12
cavel	1__150366324	1	150366324	1.6928e-11
cavel	1__150366328	1	150366328	8.413e-12
cavel	1__150366359	1	150366359	1.451e-10
cavel	1__150366420	1	150366420	6.1066e-11
cavel	1__150366465	1	150366465	7.1592e-11
cavel	1__150366651	1	150366651	2.5005e-12
cavel	1__150371796	1	150371796	1.5696e-10
cavel	1__150372213	1	150372213	6.1447e-09
cavel	1__150372497	1	150372497	5.1183e-11
cavel	1__150375410	1	150375410	7.6508e-10
cavel	1__150376727	1	150376727	2.5408e-14
cavel	1__150382063	1	150382063	9.1252e-14
cavel	1__150382327	1	150382327	1.408e-12
cavel	1__150385193	1	150385193	7.6508e-10
cavel	1__150447552	1	150447552	5.5358e-10
cavel	1__150458178	1	150458178	2.4505e-09
cavel	1__150458199	1	150458199	5.9945e-09
cavel	1__150460049	1	150460049	3.0021e-10
cavel	1__150464570	1	150464570	5.0727e-10
cavel	1__150502501	1	150502501	4.1931e-09
cavel	1__150513163	1	150513163	2.5486e-10
cavel	1__150513404	1	150513404	4.365e-10
cavel	1__150514067	1	150514067	3.2854e-10
cavel	1__150514099	1	150514099	3.8291e-09
cavel	1__150514321	1	150514321	1.6596e-09
cavel	1__150523767	1	150523767	9.771e-13
cavel	1__150523787	1	150523787	1.4081e-12
cavel	1__150523794	1	150523794	2.8189e-12
cavel	1__150523818	1	150523818	2.5466e-12
cavel	1__150523827	1	150523827	5.6218e-12
cavel	1__150523851	1	150523851	1.3526e-12
cavel	1__150523869	1	150523869	6.7478e-13
cavel	1__150526149	1	150526149	8.1752e-11
cavel	1__150527450	1	150527450	8.8418e-11
cavel	1__150529005	1	150529005	5.3562e-10
cavel	1__150531785	1	150531785	1.0637e-11
cavel	1__150531830	1	150531830	3.5488e-10
cavel	1__150531842	1	150531842	7.3503e-10
cavel	1__150533501	1	150533501	2.0141e-10
cavel	1__150534556	1	150534556	2.0364e-11
cavel	1__150534612	1	150534612	1.1087e-12
cavel	1__150534950	1	150534950	1.1087e-12
cavel	1__150534965	1	150534965	8.7394e-12
cavel	1__150535011	1	150535011	4.5495e-12
cavel	1__150535206	1	150535206	1.0885e-12
cavel	1__150535392	1	150535392	2.3458e-09
cavel	1__150535501	1	150535501	4.4378e-10
cavel	1__150535543	1	150535543	3.1168e-11
cavel	1__150535758	1	150535758	3.9823e-12
cavel	1__150535828	1	150535828	1.4379e-11
cavel	1__150536368	1	150536368	9.7657e-10
cavel	1__150536428	1	150536428	3.9808e-11
cavel	1__150537491	1	150537491	3.7723e-12
cavel	1__150537841	1	150537841	3.7839e-12
cavel	1__150537845	1	150537845	3.7839e-12
cavel	1__150538107	1	150538107	1.0662e-11
cavel	1__150539138	1	150539138	1.5227e-10
cavel	1__150539925	1	150539925	4.3643e-10
cavel	1__150539948	1	150539948	8.2948e-10
cavel	1__150539969	1	150539969	5.4089e-13
cavel	1__150540006	1	150540006	2.0718e-10
cavel	1__150540861	1	150540861	5.0787e-12
cavel	1__150541278	1	150541278	1.2223e-11
cavel	1__150541292	1	150541292	2.8516e-11
cavel	1__150541297	1	150541297	2.8516e-11
cavel	1__150541303	1	150541303	5.7171e-11
cavel	1__150545330	1	150545330	5.8604e-12
cavel	1__150572221	1	150572221	2.6165e-14
cavel	1__150580647	1	150580647	5.6418e-09
cavel	1__150612293	1	150612293	4.0661e-11
cavel	1__150612295	1	150612295	4.0661e-11
cavel	1__150620429	1	150620429	7.6508e-10
cavel	1__150636842	1	150636842	1.3302e-09
cavel	1__150654033	1	150654033	3.6156e-09
cavel	1__150666209	1	150666209	5.577e-10
cavel	1__150685172	1	150685172	5.0015e-11
cavel	1__150697928	1	150697928	2.4553e-12
cavel	1__150704628	1	150704628	4.8164e-09
cavel	1__150709039	1	150709039	5.4453e-10
cavel	1__150716236	1	150716236	7.6508e-10
cavel	1__150726357	1	150726357	4.886e-09
cavel	1__150726672	1	150726672	4.886e-09
cavel	1__150726684	1	150726684	4.886e-09
cavel	1__150726795	1	150726795	2.7018e-09
cavel	1__150726809	1	150726809	2.7018e-09
cavel	1__150726972	1	150726972	2.6836e-09
cavel	1__150727142	1	150727142	4.886e-09
cavel	1__150727228	1	150727228	4.886e-09
cavel	1__150727242	1	150727242	4.886e-09
cavel	1__150727255	1	150727255	4.886e-09
cavel	1__150728011	1	150728011	3.021e-09
cavel	1__150729198	1	150729198	4.4463e-09
cavel	1__150739498	1	150739498	1.6643e-14
cavel	1__150739714	1	150739714	7.1624e-14
cavel	1__150742324	1	150742324	9.0984e-14
cavel	1__150742813	1	150742813	8.1599e-14
cavel	1__150742815	1	150742815	8.1599e-14
cavel	1__150742830	1	150742830	8.1599e-14
cavel	1__150743752	1	150743752	8.1599e-14
cavel	1__150743895	1	150743895	2.5588e-13
cavel	1__150744739	1	150744739	2.6383e-13
cavel	1__150748716	1	150748716	1.3008e-09
cavel	1__150749018	1	150749018	6.2025e-11
cavel	1__150749554	1	150749554	1.7547e-12
cavel	1__150749603	1	150749603	1.7968e-10
cavel	1__150749622	1	150749622	1.1399e-10
cavel	1__150749639	1	150749639	9.8507e-12
cavel	1__150750099	1	150750099	5.1412e-12
cavel	1__150754743	1	150754743	1.3189e-12
cavel	1__150756037	1	150756037	7.3551e-12
cavel	1__150758789	1	150758789	2.245e-11
cavel	1__150759166	1	150759166	1.5905e-12
cavel	1__150761106	1	150761106	5.693e-12
cavel	1__150773452	1	150773452	1.6609e-12
cavel	1__150774134	1	150774134	2.2029e-12
cavel	1__150775602	1	150775602	4.773e-09
cavel	1__150795833	1	150795833	1.0484e-11
cavel	1__150796323	1	150796323	3.5241e-09
cavel	1__150808566	1	150808566	9.7156e-10
cavel	1__150808594	1	150808594	1.1012e-09
cavel	1__150808639	1	150808639	8.6744e-11

## Sheet: ST3
Table S3. The identified SNPs were annotated using the ANNOVAR software
intergenic	ENSCHIG00000006793(dist=342542),ENSCHIG00000026289(dist=191114)	1	128817052	128817052	A	G	0.4579	.	0
intergenic	ENSCHIG00000006793(dist=345324),ENSCHIG00000026289(dist=188332)	1	128819834	128819834	G	A	0.4486	.	0
intergenic	ENSCHIG00000006793(dist=346997),ENSCHIG00000026289(dist=186659)	1	128821507	128821507	A	G	0.4626	.	0
intergenic	ENSCHIG00000006793(dist=348854),ENSCHIG00000026289(dist=184802)	1	128823364	128823364	A	G	0.4579	.	0
intergenic	ENSCHIG00000006793(dist=348860),ENSCHIG00000026289(dist=184796)	1	128823370	128823370	C	A	0.4579	.	0
intronic	ENSCHIG00000026289	1	129016701	129016701	G	A	0.5748	.	0
intronic	ENSCHIG00000027152	1	129185915	129185915	C	T	0.4579	.	0
intergenic	ENSCHIG00000027152(dist=15239),ENSCHIG00000006799(dist=3893)	1	129206151	129206151	C	T	0.4533	.	0
intergenic	ENSCHIG00000027152(dist=15321),ENSCHIG00000006799(dist=3811)	1	129206233	129206233	A	G	0.528	.	0
intergenic	ENSCHIG00000027152(dist=17556),ENSCHIG00000006799(dist=1576)	1	129208468	129208468	C	T	0.5187	.	0
downstream	ENSCHIG00000006799(dist=210)	1	129209834	129209834	T	C	0.5187	.	0
ncRNA_intronic	ENSCHIG00000006799	1	129215453	129215453	C	A	0.4393	.	0
ncRNA_intronic	ENSCHIG00000006799	1	129216020	129216020	A	G	0.4346	.	0
ncRNA_intronic	ENSCHIG00000006799	1	129217241	129217241	G	T	0.4393	.	0
ncRNA_intronic	ENSCHIG00000006799	1	129218718	129218718	A	G	0.4439	.	0
ncRNA_intronic	ENSCHIG00000006799	1	129218928	129218928	C	T	0.4439	.	0
ncRNA_intronic	ENSCHIG00000006799	1	129218942	129218942	G	A	0.4439	.	0
ncRNA_intronic	ENSCHIG00000006799	1	129222973	129222973	T	A	0.4393	.	0
ncRNA_intronic	ENSCHIG00000006799	1	129223344	129223344	A	G	0.4393	.	0
ncRNA_intronic	ENSCHIG00000006799	1	129224028	129224028	C	A	0.4346	.	0
ncRNA_intronic	ENSCHIG00000006799	1	129224391	129224391	C	G	0.4393	.	0
ncRNA_intronic	ENSCHIG00000006799	1	129224392	129224392	G	A	0.4393	.	0
ncRNA_intronic	ENSCHIG00000006799	1	129224441	129224441	C	T	0.4346	.	0
ncRNA_intronic	ENSCHIG00000006799	1	129224540	129224540	C	T	0.4299	.	0
ncRNA_intronic	ENSCHIG00000006799	1	129224640	129224640	G	A	0.4346	.	0
ncRNA_intronic	ENSCHIG00000006799	1	129229786	129229786	C	T	0.4346	.	0
ncRNA_intronic	ENSCHIG00000006799	1	129230230	129230230	T	C	0.4346	.	0
ncRNA_intronic	ENSCHIG00000006799	1	129231989	129231989	T	C	0.4299	.	0
ncRNA_intronic	ENSCHIG00000006799	1	129232581	129232581	C	T	0.4439	.	0
ncRNA_intronic	ENSCHIG00000006799	1	129233578	129233578	T	C	0.4393	.	0
ncRNA_intronic	ENSCHIG00000006799	1	129233749	129233749	A	C	0.3271	.	0
ncRNA_intronic	ENSCHIG00000006799	1	129234888	129234888	C	T	0.4206	.	0
ncRNA_intronic	ENSCHIG00000006799	1	129235035	129235035	T	C	0.4299	.	0
ncRNA_intronic	ENSCHIG00000006799	1	129235450	129235450	C	T	0.4346	.	0
ncRNA_intronic	ENSCHIG00000006799	1	129237276	129237276	A	G	0.4299	.	0
ncRNA_intronic	ENSCHIG00000006799	1	129237944	129237944	A	G	0.4439	.	0
ncRNA_intronic	ENSCHIG00000006799	1	129238477	129238477	G	T	0.4346	.	0
ncRNA_intronic	ENSCHIG00000006799	1	129238658	129238658	G	A	0.4252	.	0
ncRNA_intronic	ENSCHIG00000006799	1	129238704	129238704	C	T	0.4393	.	0
ncRNA_intronic	ENSCHIG00000006799	1	129238808	129238808	G	A	0.4393	.	0
ncRNA_intronic	ENSCHIG00000006799	1	129238852	129238852	G	A	0.4346	.	0
ncRNA_intronic	ENSCHIG00000006799	1	129239225	129239225	C	T	0.4346	.	0
ncRNA_intronic	ENSCHIG00000006799	1	129239533	129239533	T	C	0.4393	.	0
ncRNA_intronic	ENSCHIG00000006799	1	129239607	129239607	T	C	0.4393	.	0
ncRNA_intronic	ENSCHIG00000006799	1	129239644	129239644	A	C	0.4346	.	0
ncRNA_intronic	ENSCHIG00000006799	1	129239674	129239674	T	A	0.4299	.	0
ncRNA_intronic	ENSCHIG00000006799	1	129239675	129239675	A	T	0.4299	.	0
ncRNA_intronic	ENSCHIG00000006799	1	129239713	129239713	T	C	0.5607	.	0
ncRNA_intronic	ENSCHIG00000006799	1	129239925	129239925	T	G	0.4907	.	0
ncRNA_intronic	ENSCHIG00000006799	1	129239995	129239995	G	C	0.4019	.	0
intergenic	ENSCHIG00000027042(dist=78039),ENSCHIG00000001813(dist=75960)	1	129378922	129378922	C	A	0.4626	.	0
intergenic	ENSCHIG00000027042(dist=82675),ENSCHIG00000001813(dist=71324)	1	129383558	129383558	C	T	0.4626	.	0
intergenic	ENSCHIG00000027042(dist=94159),ENSCHIG00000001813(dist=59840)	1	129395042	129395042	G	A	0.4579	.	0
intergenic	ENSCHIG00000027042(dist=97952),ENSCHIG00000001813(dist=56047)	1	129398835	129398835	T	C	0.472	.	0
intergenic	ENSCHIG00000027042(dist=99758),ENSCHIG00000001813(dist=54241)	1	129400641	129400641	C	G	0.472	.	0
intergenic	ENSCHIG00000027042(dist=104146),ENSCHIG00000001813(dist=49853)	1	129405029	129405029	G	A	0.4579	.	0
intergenic	ENSCHIG00000027042(dist=104840),ENSCHIG00000001813(dist=49159)	1	129405723	129405723	A	G	0.4673	.	0
intergenic	ENSCHIG00000027042(dist=105074),ENSCHIG00000001813(dist=48925)	1	129405957	129405957	A	G	0.5187	.	0
intergenic	ENSCHIG00000027042(dist=105209),ENSCHIG00000001813(dist=48790)	1	129406092	129406092	G	A	0.5234	.	0
intergenic	ENSCHIG00000027042(dist=108020),ENSCHIG00000001813(dist=45979)	1	129408903	129408903	C	G	0.4299	.	0
intergenic	ENSCHIG00000027042(dist=109280),ENSCHIG00000001813(dist=44719)	1	129410163	129410163	G	A	0.3738	.	0
intergenic	ENSCHIG00000027042(dist=110724),ENSCHIG00000001813(dist=43275)	1	129411607	129411607	A	G	0.4813	.	0
intergenic	ENSCHIG00000027042(dist=110734),ENSCHIG00000001813(dist=43265)	1	129411617	129411617	G	A	0.4387	.	0
intergenic	ENSCHIG00000027042(dist=112589),ENSCHIG00000001813(dist=41410)	1	129413472	129413472	T	C	0.4813	.	0
intergenic	ENSCHIG00000027042(dist=113275),ENSCHIG00000001813(dist=40724)	1	129414158	129414158	G	A	0.4953	.	0
intergenic	ENSCHIG00000027042(dist=115374),ENSCHIG00000001813(dist=38625)	1	129416257	129416257	A	G	0.2196	.	0
intergenic	ENSCHIG00000027042(dist=115429),ENSCHIG00000001813(dist=38570)	1	129416312	129416312	A	G	0.4907	.	0
intergenic	ENSCHIG00000027042(dist=115560),ENSCHIG00000001813(dist=38439)	1	129416443	129416443	G	A	0.4953	.	0
intergenic	ENSCHIG00000027042(dist=136035),ENSCHIG00000001813(dist=17964)	1	129436918	129436918	G	A	0.4673	.	0
intergenic	ENSCHIG00000027042(dist=136287),ENSCHIG00000001813(dist=17712)	1	129437170	129437170	C	T	0.4673	.	0
intergenic	ENSCHIG00000027042(dist=138629),ENSCHIG00000001813(dist=15370)	1	129439512	129439512	G	T	0.4673	.	0
intergenic	ENSCHIG00000027042(dist=138873),ENSCHIG00000001813(dist=15126)	1	129439756	129439756	A	G	0.472	.	0
intergenic	ENSCHIG00000027042(dist=139006),ENSCHIG00000001813(dist=14993)	1	129439889	129439889	T	A	0.5	.	0
intergenic	ENSCHIG00000027042(dist=140682),ENSCHIG00000001813(dist=13317)	1	129441565	129441565	G	A	0.472	.	0
intergenic	ENSCHIG00000027042(dist=141256),ENSCHIG00000001813(dist=12743)	1	129442139	129442139	T	C	0.4766	.	0
intergenic	ENSCHIG00000027042(dist=141596),ENSCHIG00000001813(dist=12403)	1	129442479	129442479	A	C	0.4766	.	0
intergenic	ENSCHIG00000027042(dist=142527),ENSCHIG00000001813(dist=11472)	1	129443410	129443410	G	C	0.4112	.	0
intergenic	ENSCHIG00000027042(dist=143094),ENSCHIG00000001813(dist=10905)	1	129443977	129443977	A	G	0.5047	.	0
intergenic	ENSCHIG00000027042(dist=144761),ENSCHIG00000001813(dist=9238)	1	129445644	129445644	G	A	0.4813	.	0
intergenic	ENSCHIG00000027042(dist=146936),ENSCHIG00000001813(dist=7063)	1	129447819	129447819	A	G	0.4766	.	0
intergenic	ENSCHIG00000001813(dist=34244),ENSCHIG00000015101(dist=278264)	1	129489232	129489232	T	C	0.5327	.	0
intergenic	ENSCHIG00000001813(dist=36385),ENSCHIG00000015101(dist=276123)	1	129491373	129491373	C	T	0.5748	.	0
intergenic	ENSCHIG00000001813(dist=36974),ENSCHIG00000015101(dist=275534)	1	129491962	129491962	T	C	0.6449	.	0
intergenic	ENSCHIG00000001813(dist=38180),ENSCHIG00000015101(dist=274328)	1	129493168	129493168	C	A	0.229	.	0
intergenic	ENSCHIG00000001813(dist=39461),ENSCHIG00000015101(dist=273047)	1	129494449	129494449	C	T	0.2196	.	0
intergenic	ENSCHIG00000001813(dist=41153),ENSCHIG00000015101(dist=271355)	1	129496141	129496141	G	A	0.5047	.	0
intergenic	ENSCHIG00000001813(dist=41159),ENSCHIG00000015101(dist=271349)	1	129496147	129496147	G	A	0.2196	.	0
intergenic	ENSCHIG00000001813(dist=46175),ENSCHIG00000015101(dist=266333)	1	129501163	129501163	A	G	0.5	.	0
intergenic	ENSCHIG00000001813(dist=47899),ENSCHIG00000015101(dist=264609)	1	129502887	129502887	C	T	0.5561	.	0
intergenic	ENSCHIG00000001813(dist=48530),ENSCHIG00000015101(dist=263978)	1	129503518	129503518	A	G	0.486	.	0
intergenic	ENSCHIG00000001813(dist=49107),ENSCHIG00000015101(dist=263401)	1	129504095	129504095	C	A	0.5093	.	0
intergenic	ENSCHIG00000001813(dist=49560),ENSCHIG00000015101(dist=262948)	1	129504548	129504548	A	G	0.4766	.	0
intergenic	ENSCHIG00000001813(dist=49738),ENSCHIG00000015101(dist=262770)	1	129504726	129504726	G	A	0.514	.	0
intergenic	ENSCHIG00000001813(dist=70223),ENSCHIG00000015101(dist=242285)	1	129525211	129525211	A	G	0.7664	.	0
intergenic	ENSCHIG00000001813(dist=72515),ENSCHIG00000015101(dist=239993)	1	129527503	129527503	A	G	0.7757	.	0
intergenic	ENSCHIG00000001813(dist=89250),ENSCHIG00000015101(dist=223258)	1	129544238	129544238	C	T	0.2196	.	0
intergenic	ENSCHIG00000001813(dist=93984),ENSCHIG00000015101(dist=218524)	1	129548972	129548972	T	C	0.4813	.	0
intergenic	ENSCHIG00000001813(dist=95850),ENSCHIG00000015101(dist=216658)	1	129550838	129550838	A	G	0.3785	.	0
intergenic	ENSCHIG00000001813(dist=97938),ENSCHIG00000015101(dist=214570)	1	129552926	129552926	C	T	0.4907	.	0
intergenic	ENSCHIG00000001813(dist=98661),ENSCHIG00000015101(dist=213847)	1	129553649	129553649	A	G	0.4766	.	0
intergenic	ENSCHIG00000001813(dist=98953),ENSCHIG00000015101(dist=213555)	1	129553941	129553941	C	T	0.4907	.	0
intergenic	ENSCHIG00000001813(dist=99177),ENSCHIG00000015101(dist=213331)	1	129554165	129554165	A	G	0.4813	.	0
intergenic	ENSCHIG00000001813(dist=99274),ENSCHIG00000015101(dist=213234)	1	129554262	129554262	T	C	0.4486	.	0
intergenic	ENSCHIG00000001813(dist=100646),ENSCHIG00000015101(dist=211862)	1	129555634	129555634	A	G	0.4626	.	0
intergenic	ENSCHIG00000001813(dist=102328),ENSCHIG00000015101(dist=210180)	1	129557316	129557316	A	G	0.4813	.	0
intergenic	ENSCHIG00000001813(dist=105381),ENSCHIG00000015101(dist=207127)	1	129560369	129560369	G	C	0.3972	.	0
intergenic	ENSCHIG00000001813(dist=109310),ENSCHIG00000015101(dist=203198)	1	129564298	129564298	A	C	0.3692	.	0
intergenic	ENSCHIG00000001813(dist=112286),ENSCHIG00000015101(dist=200222)	1	129567274	129567274	G	T	0.3738	.	0
intergenic	ENSCHIG00000001813(dist=112368),ENSCHIG00000015101(dist=200140)	1	129567356	129567356	G	T	0.514	.	0
intergenic	ENSCHIG00000001813(dist=112369),ENSCHIG00000015101(dist=200139)	1	129567357	129567357	A	T	0.514	.	0
intergenic	ENSCHIG00000001813(dist=192774),ENSCHIG00000015101(dist=119734)	1	129647762	129647762	T	C	0.3879	.	0
intergenic	ENSCHIG00000001813(dist=252813),ENSCHIG00000015101(dist=59695)	1	129707801	129707801	G	A	0.4439	.	0
intergenic	ENSCHIG00000001813(dist=252839),ENSCHIG00000015101(dist=59669)	1	129707827	129707827	A	G	0.5654	.	0
intergenic	ENSCHIG00000001813(dist=253152),ENSCHIG00000015101(dist=59356)	1	129708140	129708140	T	C	0.4813	.	0
intergenic	ENSCHIG00000001813(dist=253338),ENSCHIG00000015101(dist=59170)	1	129708326	129708326	C	A	0.5654	.	0
intergenic	ENSCHIG00000001813(dist=253393),ENSCHIG00000015101(dist=59115)	1	129708381	129708381	T	C	0.5	.	0
intergenic	ENSCHIG00000001813(dist=253628),ENSCHIG00000015101(dist=58880)	1	129708616	129708616	C	T	0.5	.	0
intergenic	ENSCHIG00000001813(dist=253733),ENSCHIG00000015101(dist=58775)	1	129708721	129708721	C	A	0.5047	.	0
intergenic	ENSCHIG00000001813(dist=253951),ENSCHIG00000015101(dist=58557)	1	129708939	129708939	A	T	0.4953	.	0
intergenic	ENSCHIG00000001813(dist=254204),ENSCHIG00000015101(dist=58304)	1	129709192	129709192	C	T	0.486	.	0
intergenic	ENSCHIG00000001813(dist=254932),ENSCHIG00000015101(dist=57576)	1	129709920	129709920	A	G	0.4907	.	0
intergenic	ENSCHIG00000001813(dist=254948),ENSCHIG00000015101(dist=57560)	1	129709936	129709936	G	A	0.4953	.	0
intergenic	ENSCHIG00000001813(dist=255053),ENSCHIG00000015101(dist=57455)	1	129710041	129710041	G	A	0.4907	.	0
intergenic	ENSCHIG00000001813(dist=255123),ENSCHIG00000015101(dist=57385)	1	129710111	129710111	C	A	0.4953	.	0
intergenic	ENSCHIG00000001813(dist=255369),ENSCHIG00000015101(dist=57139)	1	129710357	129710357	G	C	0.486	.	0
intergenic	ENSCHIG00000001813(dist=255437),ENSCHIG00000015101(dist=57071)	1	129710425	129710425	T	G	0.4953	.	0
intergenic	ENSCHIG00000001813(dist=255500),ENSCHIG00000015101(dist=57008)	1	129710488	129710488	A	G	0.4953	.	0
intergenic	ENSCHIG00000001813(dist=255589),ENSCHIG00000015101(dist=56919)	1	129710577	129710577	C	T	0.4065	.	0
intergenic	ENSCHIG00000001813(dist=256304),ENSCHIG00000015101(dist=56204)	1	129711292	129711292	T	A	0.4953	.	0
intergenic	ENSCHIG00000001813(dist=256502),ENSCHIG00000015101(dist=56006)	1	129711490	129711490	G	A	0.4579	.	0
intergenic	ENSCHIG00000001813(dist=256528),ENSCHIG00000015101(dist=55980)	1	129711516	129711516	A	G	0.5	.	0
intergenic	ENSCHIG00000001813(dist=256547),ENSCHIG00000015101(dist=55961)	1	129711535	129711535	A	G	0.4486	.	0
intergenic	ENSCHIG00000001813(dist=256766),ENSCHIG00000015101(dist=55742)	1	129711754	129711754	G	A	0.4533	.	0
intergenic	ENSCHIG00000001813(dist=256806),ENSCHIG00000015101(dist=55702)	1	129711794	129711794	G	A	0.4533	.	0
intergenic	ENSCHIG00000001813(dist=257079),ENSCHIG00000015101(dist=55429)	1	129712067	129712067	G	A	0.4579	.	0
intergenic	ENSCHIG00000026523(dist=16470),ENSCHIG00000019728(dist=91979)	1	129789816	129789816	C	T	0.4019	.	0
intergenic	ENSCHIG00000026523(dist=17435),ENSCHIG00000019728(dist=91014)	1	129790781	129790781	A	G	0.4907	.	0
intergenic	ENSCHIG00000026523(dist=18161),ENSCHIG00000019728(dist=90288)	1	129791507	129791507	A	G	0.3738	.	0
intergenic	ENSCHIG00000026523(dist=18231),ENSCHIG00000019728(dist=90218)	1	129791577	129791577	C	T	0.3785	.	0
intergenic	ENSCHIG00000026523(dist=18632),ENSCHIG00000019728(dist=89817)	1	129791978	129791978	T	C	0.5514	.	0
intergenic	ENSCHIG00000026523(dist=20428),ENSCHIG00000019728(dist=88021)	1	129793774	129793774	A	G	0.3271	.	0
intronic	ENSCHIG00000019728	1	129897215	129897215	T	A	0.4439	.	0
intergenic	ENSCHIG00000015996(dist=13006),ENSCHIG00000025837(dist=25631)	1	130258339	130258339	G	A	0.4533	.	0
intronic	ENSCHIG00000025837	1	130306655	130306655	T	G	0.3692	.	0
intronic	ENSCHIG00000025837	1	130306777	130306777	C	G	0.3738	.	0
intronic	ENSCHIG00000025837	1	130306779	130306779	G	A	0.3738	.	0
intronic	ENSCHIG00000025837	1	130307732	130307732	C	T	0.3551	.	0
intronic	ENSCHIG00000025837	1	130308826	130308826	T	C	0.3738	.	0
intronic	ENSCHIG00000025837	1	130309306	130309306	T	C	0.3645	.	0
intronic	ENSCHIG00000025837	1	130309433	130309433	C	T	0.3645	.	0
intronic	ENSCHIG00000025837	1	130315824	130315824	C	T	0.3224	.	0
intronic	ENSCHIG00000025837	1	130319267	130319267	A	G	0.5654	.	0
intronic	ENSCHIG00000025837	1	130319696	130319696	G	A	0.5701	.	0
intronic	ENSCHIG00000025837	1	130320231	130320231	T	C	0.5701	.	0
intronic	ENSCHIG00000025837	1	130325857	130325857	G	A	0.3037	.	0
intronic	ENSCHIG00000025837	1	130326469	130326469	T	A	0.4206	.	0
intronic	ENSCHIG00000025837	1	130326540	130326540	C	T	0.4252	.	0
intronic	ENSCHIG00000025837	1	130326987	130326987	C	T	0.4252	.	0
intronic	ENSCHIG00000025837	1	130327763	130327763	C	A	0.4252	.	0
intronic	ENSCHIG00000025837	1	130331722	130331722	C	G	0.4206	.	0
intronic	ENSCHIG00000025837	1	130331949	130331949	C	T	0.4252	.	0
intronic	ENSCHIG00000025837	1	130332410	130332410	C	T	0.4252	.	0
intronic	ENSCHIG00000025837	1	130332679	130332679	C	T	0.4252	.	0
intronic	ENSCHIG00000025837	1	130332687	130332687	G	A	0.4206	.	0
intronic	ENSCHIG00000025837	1	130332986	130332986	C	T	0.4252	.	0
intronic	ENSCHIG00000025837	1	130333077	130333077	A	G	0.4252	.	0
intronic	ENSCHIG00000025837	1	130333192	130333192	C	T	0.4252	.	0
intronic	ENSCHIG00000025837	1	130333240	130333240	T	C	0.4206	.	0
intronic	ENSCHIG00000025837	1	130333298	130333298	G	A	0.4252	.	0
intronic	ENSCHIG00000025837	1	130333352	130333352	T	C	0.4206	.	0
intronic	ENSCHIG00000025837	1	130333353	130333353	G	A	0.4206	.	0
intronic	ENSCHIG00000025837	1	130333449	130333449	G	A	0.4206	.	0
intronic	ENSCHIG00000025837	1	130333465	130333465	T	G	0.4159	.	0
intronic	ENSCHIG00000025837	1	130333495	130333495	T	C	0.4159	.	0
intronic	ENSCHIG00000025837	1	130333565	130333565	A	C	0.4206	.	0
intronic	ENSCHIG00000025837	1	130334531	130334531	G	A	0.2991	.	0
intronic	ENSCHIG00000025837	1	130337146	130337146	C	T	0.4206	.	0
intronic	ENSCHIG00000025837	1	130337291	130337291	G	A	0.4112	.	0
intronic	ENSCHIG00000025837	1	130339456	130339456	A	G	0.4159	.	0
intronic	ENSCHIG00000025837	1	130341665	130341665	C	T	0.2991	.	0
intronic	ENSCHIG00000025837	1	130343396	130343396	G	T	0.2991	.	0
intronic	ENSCHIG00000025837	1	130345030	130345030	T	C	0.3084	.	0
intronic	ENSCHIG00000025837	1	130346990	130346990	C	T	0.2991	.	0
intergenic	ENSCHIG00000008458(dist=32777),ENSCHIG00000010801(dist=59352)	1	130895608	130895608	A	C	0.3084	.	0
intergenic	ENSCHIG00000006802(dist=6584),ENSCHIG00000003910(dist=272605)	1	131472077	131472077	A	C	0.2804	.	0
intergenic	ENSCHIG00000006802(dist=92480),ENSCHIG00000003910(dist=186709)	1	131557973	131557973	G	A	0.6636	.	0
intergenic	ENSCHIG00000009878(dist=80730),ENSCHIG00000015569(dist=30694)	1	132998716	132998716	G	A	0.3037	.	0
intergenic	ENSCHIG00000009878(dist=82123),ENSCHIG00000015569(dist=29301)	1	133000109	133000109	T	C	0.3084	.	0
intergenic	ENSCHIG00000009878(dist=87455),ENSCHIG00000015569(dist=23969)	1	133005441	133005441	C	A	0.3037	.	0
intergenic	ENSCHIG00000002506(dist=45681),ENSCHIG00000019214(dist=146882)	1	150336143	150336143	C	T	0.5421	.	0
intergenic	ENSCHIG00000002506(dist=48179),ENSCHIG00000019214(dist=144384)	1	150338641	150338641	G	A	0.4533	.	0
intergenic	ENSCHIG00000002506(dist=48355),ENSCHIG00000019214(dist=144208)	1	150338817	150338817	A	T	0.4626	.	0
intergenic	ENSCHIG00000002506(dist=48416),ENSCHIG00000019214(dist=144147)	1	150338878	150338878	T	C	0.4486	.	0
intergenic	ENSCHIG00000002506(dist=48459),ENSCHIG00000019214(dist=144104)	1	150338921	150338921	G	A	0.4486	.	0
intergenic	ENSCHIG00000002506(dist=48701),ENSCHIG00000019214(dist=143862)	1	150339163	150339163	G	A	0.4579	.	0
intergenic	ENSCHIG00000002506(dist=48849),ENSCHIG00000019214(dist=143714)	1	150339311	150339311	G	C	0.4579	.	0
intergenic	ENSCHIG00000002506(dist=48979),ENSCHIG00000019214(dist=143584)	1	150339441	150339441	G	A	0.4486	.	0
intergenic	ENSCHIG00000002506(dist=67102),ENSCHIG00000019214(dist=125461)	1	150357564	150357564	T	C	0.2757	.	0
intergenic	ENSCHIG00000002506(dist=67166),ENSCHIG00000019214(dist=125397)	1	150357628	150357628	G	A	0.2897	.	0
intergenic	ENSCHIG00000002506(dist=75862),ENSCHIG00000019214(dist=116701)	1	150366324	150366324	G	C	0.285	.	0
intergenic	ENSCHIG00000002506(dist=75866),ENSCHIG00000019214(dist=116697)	1	150366328	150366328	A	C	0.2897	.	0
intergenic	ENSCHIG00000002506(dist=75897),ENSCHIG00000019214(dist=116666)	1	150366359	150366359	T	G	0.271	.	0
intergenic	ENSCHIG00000002506(dist=75958),ENSCHIG00000019214(dist=116605)	1	150366420	150366420	A	G	0.271	.	0
intergenic	ENSCHIG00000002506(dist=76003),ENSCHIG00000019214(dist=116560)	1	150366465	150366465	T	C	0.2664	.	0
intergenic	ENSCHIG00000002506(dist=76189),ENSCHIG00000019214(dist=116374)	1	150366651	150366651	T	C	0.4019	.	0
intergenic	ENSCHIG00000002506(dist=81334),ENSCHIG00000019214(dist=111229)	1	150371796	150371796	C	T	0.4626	.	0
intergenic	ENSCHIG00000002506(dist=81751),ENSCHIG00000019214(dist=110812)	1	150372213	150372213	G	A	0.4486	.	0
intergenic	ENSCHIG00000002506(dist=82035),ENSCHIG00000019214(dist=110528)	1	150372497	150372497	G	A	0.4252	.	0
intergenic	ENSCHIG00000002506(dist=84948),ENSCHIG00000019214(dist=107615)	1	150375410	150375410	G	A	0.2103	.	0
intergenic	ENSCHIG00000002506(dist=86265),ENSCHIG00000019214(dist=106298)	1	150376727	150376727	G	T	0.3598	.	0
intergenic	ENSCHIG00000002506(dist=91601),ENSCHIG00000019214(dist=100962)	1	150382063	150382063	A	G	0.5514	.	0
intergenic	ENSCHIG00000002506(dist=91865),ENSCHIG00000019214(dist=100698)	1	150382327	150382327	G	A	0.3458	.	0
intergenic	ENSCHIG00000002506(dist=94731),ENSCHIG00000019214(dist=97832)	1	150385193	150385193	A	G	0.2103	.	0
intergenic	ENSCHIG00000002506(dist=157090),ENSCHIG00000019214(dist=35473)	1	150447552	150447552	T	C	0.4673	.	0
intergenic	ENSCHIG00000002506(dist=167716),ENSCHIG00000019214(dist=24847)	1	150458178	150458178	C	T	0.4112	.	0
intergenic	ENSCHIG00000002506(dist=167737),ENSCHIG00000019214(dist=24826)	1	150458199	150458199	T	G	0.4019	.	0
intergenic	ENSCHIG00000002506(dist=169587),ENSCHIG00000019214(dist=22976)	1	150460049	150460049	T	C	0.4346	.	0
intergenic	ENSCHIG00000002506(dist=174108),ENSCHIG00000019214(dist=18455)	1	150464570	150464570	C	T	0.4766	.	0
intergenic	ENSCHIG00000019214(dist=15773),ENSCHIG00000011764(dist=58895)	1	150502501	150502501	A	G	0.4953	.	0
intergenic	ENSCHIG00000019214(dist=26435),ENSCHIG00000011764(dist=48233)	1	150513163	150513163	T	C	0.5561	.	0
intergenic	ENSCHIG00000019214(dist=26676),ENSCHIG00000011764(dist=47992)	1	150513404	150513404	T	C	0.5467	.	0
intergenic	ENSCHIG00000019214(dist=27339),ENSCHIG00000011764(dist=47329)	1	150514067	150514067	G	A	0.5467	.	0
intergenic	ENSCHIG00000019214(dist=27371),ENSCHIG00000011764(dist=47297)	1	150514099	150514099	G	C	0.5467	.	0
intergenic	ENSCHIG00000019214(dist=27593),ENSCHIG00000011764(dist=47075)	1	150514321	150514321	T	C	0.5467	.	0
intergenic	ENSCHIG00000019214(dist=37039),ENSCHIG00000011764(dist=37629)	1	150523767	150523767	T	C	0.2991	.	0
intergenic	ENSCHIG00000019214(dist=37059),ENSCHIG00000011764(dist=37609)	1	150523787	150523787	T	C	0.2991	.	0
intergenic	ENSCHIG00000019214(dist=37066),ENSCHIG00000011764(dist=37602)	1	150523794	150523794	C	G	0.2944	.	0
intergenic	ENSCHIG00000019214(dist=37090),ENSCHIG00000011764(dist=37578)	1	150523818	150523818	C	G	0.2944	.	0
intergenic	ENSCHIG00000019214(dist=37099),ENSCHIG00000011764(dist=37569)	1	150523827	150523827	G	A	0.2897	.	0
intergenic	ENSCHIG00000019214(dist=37123),ENSCHIG00000011764(dist=37545)	1	150523851	150523851	G	A	0.2991	.	0
intergenic	ENSCHIG00000019214(dist=37141),ENSCHIG00000011764(dist=37527)	1	150523869	150523869	A	G	0.3178	.	0
intergenic	ENSCHIG00000019214(dist=39421),ENSCHIG00000011764(dist=35247)	1	150526149	150526149	A	G	0.4626	.	0
intergenic	ENSCHIG00000019214(dist=40722),ENSCHIG00000011764(dist=33946)	1	150527450	150527450	C	T	0.4673	.	0
intergenic	ENSCHIG00000019214(dist=42277),ENSCHIG00000011764(dist=32391)	1	150529005	150529005	C	A	0.2757	.	0
intergenic	ENSCHIG00000019214(dist=45057),ENSCHIG00000011764(dist=29611)	1	150531785	150531785	G	A	0.2991	.	0
intergenic	ENSCHIG00000019214(dist=45102),ENSCHIG00000011764(dist=29566)	1	150531830	150531830	C	T	0.3084	.	0
intergenic	ENSCHIG00000019214(dist=45114),ENSCHIG00000011764(dist=29554)	1	150531842	150531842	A	G	0.2991	.	0
intergenic	ENSCHIG00000019214(dist=46773),ENSCHIG00000011764(dist=27895)	1	150533501	150533501	G	A	0.3832	.	0
intergenic	ENSCHIG00000019214(dist=47828),ENSCHIG00000011764(dist=26840)	1	150534556	150534556	G	A	0.4019	.	0
intergenic	ENSCHIG00000019214(dist=47884),ENSCHIG00000011764(dist=26784)	1	150534612	150534612	C	A	0.4112	.	0
intergenic	ENSCHIG00000019214(dist=48222),ENSCHIG00000011764(dist=26446)	1	150534950	150534950	G	A	0.4112	.	0
intergenic	ENSCHIG00000019214(dist=48237),ENSCHIG00000011764(dist=26431)	1	150534965	150534965	G	A	0.4252	.	0
intergenic	ENSCHIG00000019214(dist=48283),ENSCHIG00000011764(dist=26385)	1	150535011	150535011	A	G	0.4065	.	0
intergenic	ENSCHIG00000019214(dist=48478),ENSCHIG00000011764(dist=26190)	1	150535206	150535206	G	A	0.4159	.	0
intergenic	ENSCHIG00000019214(dist=48664),ENSCHIG00000011764(dist=26004)	1	150535392	150535392	A	G	0.3879	.	0
intergenic	ENSCHIG00000019214(dist=48773),ENSCHIG00000011764(dist=25895)	1	150535501	150535501	G	A	0.3879	.	0
intergenic	ENSCHIG00000019214(dist=48815),ENSCHIG00000011764(dist=25853)	1	150535543	150535543	T	C	0.3925	.	0
intergenic	ENSCHIG00000019214(dist=49030),ENSCHIG00000011764(dist=25638)	1	150535758	150535758	A	G	0.4065	.	0
intergenic	ENSCHIG00000019214(dist=49100),ENSCHIG00000011764(dist=25568)	1	150535828	150535828	A	G	0.4019	.	0
intergenic	ENSCHIG00000019214(dist=49640),ENSCHIG00000011764(dist=25028)	1	150536368	150536368	G	A	0.4579	.	0
intergenic	ENSCHIG00000019214(dist=49700),ENSCHIG00000011764(dist=24968)	1	150536428	150536428	T	C	0.3972	.	0
intergenic	ENSCHIG00000019214(dist=50763),ENSCHIG00000011764(dist=23905)	1	150537491	150537491	A	G	0.4112	.	0
intergenic	ENSCHIG00000019214(dist=51113),ENSCHIG00000011764(dist=23555)	1	150537841	150537841	T	C	0.3925	.	0
intergenic	ENSCHIG00000019214(dist=51117),ENSCHIG00000011764(dist=23551)	1	150537845	150537845	T	G	0.3925	.	0
intergenic	ENSCHIG00000019214(dist=51379),ENSCHIG00000011764(dist=23289)	1	150538107	150538107	G	T	0.4019	.	0
intergenic	ENSCHIG00000019214(dist=52410),ENSCHIG00000011764(dist=22258)	1	150539138	150539138	A	G	0.3925	.	0
intergenic	ENSCHIG00000019214(dist=53197),ENSCHIG00000011764(dist=21471)	1	150539925	150539925	G	A	0.3411	.	0
intergenic	ENSCHIG00000019214(dist=53220),ENSCHIG00000011764(dist=21448)	1	150539948	150539948	A	G	0.3364	.	0
intergenic	ENSCHIG00000019214(dist=53241),ENSCHIG00000011764(dist=21427)	1	150539969	150539969	C	T	0.2991	.	0
intergenic	ENSCHIG00000019214(dist=53278),ENSCHIG00000011764(dist=21390)	1	150540006	150540006	G	C	0.3411	.	0
intergenic	ENSCHIG00000019214(dist=54133),ENSCHIG00000011764(dist=20535)	1	150540861	150540861	T	C	0.2897	.	0
intergenic	ENSCHIG00000019214(dist=54550),ENSCHIG00000011764(dist=20118)	1	150541278	150541278	A	G	0.2757	.	0
intergenic	ENSCHIG00000019214(dist=54564),ENSCHIG00000011764(dist=20104)	1	150541292	150541292	C	T	0.271	.	0
intergenic	ENSCHIG00000019214(dist=54569),ENSCHIG00000011764(dist=20099)	1	150541297	150541297	T	C	0.271	.	0
intergenic	ENSCHIG00000019214(dist=54575),ENSCHIG00000011764(dist=20093)	1	150541303	150541303	A	G	0.2664	.	0
intergenic	ENSCHIG00000019214(dist=58602),ENSCHIG00000011764(dist=16066)	1	150545330	150545330	G	A	0.2897	.	0
intronic	ENSCHIG00000011764	1	150572221	150572221	A	G	0.6542	.	0
intronic	ENSCHIG00000011764	1	150580647	150580647	A	G	0.2009	.	0
intronic	ENSCHIG00000011764	1	150612293	150612293	T	C	0.3879	.	0
intronic	ENSCHIG00000011764	1	150612295	150612295	C	T	0.3879	.	0
intronic	ENSCHIG00000011764	1	150620429	150620429	C	A	0.2103	.	0
intronic	ENSCHIG00000011764	1	150636842	150636842	T	C	0.5327	.	0
intergenic	ENSCHIG00000011764(dist=15438),ENSCHIG00000008855(dist=390869)	1	150654033	150654033	A	C	0.4766	.	0
intergenic	ENSCHIG00000011764(dist=27614),ENSCHIG00000008855(dist=378693)	1	150666209	150666209	C	T	0.4579	.	0
intergenic	ENSCHIG00000011764(dist=46577),ENSCHIG00000008855(dist=359730)	1	150685172	150685172	C	T	0.3131	.	0
intergenic	ENSCHIG00000011764(dist=59333),ENSCHIG00000008855(dist=346974)	1	150697928	150697928	T	C	0.4299	.	0
intergenic	ENSCHIG00000011764(dist=66033),ENSCHIG00000008855(dist=340274)	1	150704628	150704628	A	G	0.4299	.	0
intergenic	ENSCHIG00000011764(dist=70444),ENSCHIG00000008855(dist=335863)	1	150709039	150709039	C	G	0.4533	.	0
intergenic	ENSCHIG00000011764(dist=77641),ENSCHIG00000008855(dist=328666)	1	150716236	150716236	C	T	0.2103	.	0
intergenic	ENSCHIG00000011764(dist=87762),ENSCHIG00000008855(dist=318545)	1	150726357	150726357	G	A	0.4766	.	0
intergenic	ENSCHIG00000011764(dist=88077),ENSCHIG00000008855(dist=318230)	1	150726672	150726672	C	T	0.4766	.	0
intergenic	ENSCHIG00000011764(dist=88089),ENSCHIG00000008855(dist=318218)	1	150726684	150726684	G	A	0.4766	.	0
intergenic	ENSCHIG00000011764(dist=88200),ENSCHIG00000008855(dist=318107)	1	150726795	150726795	C	T	0.4766	.	0
intergenic	ENSCHIG00000011764(dist=88214),ENSCHIG00000008855(dist=318093)	1	150726809	150726809	C	T	0.4766	.	0
intergenic	ENSCHIG00000011764(dist=88377),ENSCHIG00000008855(dist=317930)	1	150726972	150726972	C	T	0.472	.	0
intergenic	ENSCHIG00000011764(dist=88547),ENSCHIG00000008855(dist=317760)	1	150727142	150727142	A	G	0.4766	.	0
intergenic	ENSCHIG00000011764(dist=88633),ENSCHIG00000008855(dist=317674)	1	150727228	150727228	T	C	0.4766	.	0
intergenic	ENSCHIG00000011764(dist=88647),ENSCHIG00000008855(dist=317660)	1	150727242	150727242	C	T	0.4766	.	0
intergenic	ENSCHIG00000011764(dist=88660),ENSCHIG00000008855(dist=317647)	1	150727255	150727255	G	A	0.4766	.	0
intergenic	ENSCHIG00000011764(dist=89416),ENSCHIG00000008855(dist=316891)	1	150728011	150728011	G	A	0.472	.	0
intergenic	ENSCHIG00000011764(dist=90603),ENSCHIG00000008855(dist=315704)	1	150729198	150729198	A	G	0.4813	.	0
intergenic	ENSCHIG00000011764(dist=100903),ENSCHIG00000008855(dist=305404)	1	150739498	150739498	T	C	0.3879	.	0
intergenic	ENSCHIG00000011764(dist=101119),ENSCHIG00000008855(dist=305188)	1	150739714	150739714	C	G	0.5896	.	0
intergenic	ENSCHIG00000011764(dist=103729),ENSCHIG00000008855(dist=302578)	1	150742324	150742324	G	A	0.3785	.	0
intergenic	ENSCHIG00000011764(dist=104218),ENSCHIG00000008855(dist=302089)	1	150742813	150742813	G	A	0.6075	.	0
intergenic	ENSCHIG00000011764(dist=104220),ENSCHIG00000008855(dist=302087)	1	150742815	150742815	T	C	0.6075	.	0
intergenic	ENSCHIG00000011764(dist=104235),ENSCHIG00000008855(dist=302072)	1	150742830	150742830	T	G	0.6075	.	0
intergenic	ENSCHIG00000011764(dist=105157),ENSCHIG00000008855(dist=301150)	1	150743752	150743752	G	A	0.6075	.	0
intergenic	ENSCHIG00000011764(dist=105300),ENSCHIG00000008855(dist=301007)	1	150743895	150743895	A	G	0.6121	.	0
intergenic	ENSCHIG00000011764(dist=106144),ENSCHIG00000008855(dist=300163)	1	150744739	150744739	C	T	0.3879	.	0
intergenic	ENSCHIG00000011764(dist=110121),ENSCHIG00000008855(dist=296186)	1	150748716	150748716	A	C	0.3832	.	0
intergenic	ENSCHIG00000011764(dist=110423),ENSCHIG00000008855(dist=295884)	1	150749018	150749018	T	A	0.3598	.	0
intergenic	ENSCHIG00000011764(dist=110959),ENSCHIG00000008855(dist=295348)	1	150749554	150749554	G	A	0.2944	.	0
intergenic	ENSCHIG00000011764(dist=111008),ENSCHIG00000008855(dist=295299)	1	150749603	150749603	G	A	0.6075	.	0
intergenic	ENSCHIG00000011764(dist=111027),ENSCHIG00000008855(dist=295280)	1	150749622	150749622	C	T	0.6121	.	0
intergenic	ENSCHIG00000011764(dist=111044),ENSCHIG00000008855(dist=295263)	1	150749639	150749639	G	A	0.3598	.	0
intergenic	ENSCHIG00000011764(dist=111504),ENSCHIG00000008855(dist=294803)	1	150750099	150750099	G	A	0.5748	.	0
intergenic	ENSCHIG00000011764(dist=116148),ENSCHIG00000008855(dist=290159)	1	150754743	150754743	G	A	0.3879	.	0
intergenic	ENSCHIG00000011764(dist=117442),ENSCHIG00000008855(dist=288865)	1	150756037	150756037	C	T	0.3925	.	0
intergenic	ENSCHIG00000011764(dist=120194),ENSCHIG00000008855(dist=286113)	1	150758789	150758789	C	G	0.3832	.	0
intergenic	ENSCHIG00000011764(dist=120571),ENSCHIG00000008855(dist=285736)	1	150759166	150759166	G	A	0.3972	.	0
intergenic	ENSCHIG00000011764(dist=122511),ENSCHIG00000008855(dist=283796)	1	150761106	150761106	G	A	0.3925	.	0
intergenic	ENSCHIG00000011764(dist=134857),ENSCHIG00000008855(dist=271450)	1	150773452	150773452	G	A	0.3785	.	0
intergenic	ENSCHIG00000011764(dist=135539),ENSCHIG00000008855(dist=270768)	1	150774134	150774134	G	A	0.3925	.	0
intergenic	ENSCHIG00000011764(dist=137007),ENSCHIG00000008855(dist=269300)	1	150775602	150775602	C	T	0.5093	.	0
intergenic	ENSCHIG00000011764(dist=157238),ENSCHIG00000008855(dist=249069)	1	150795833	150795833	G	A	0.4065	.	0
intergenic	ENSCHIG00000011764(dist=157728),ENSCHIG00000008855(dist=248579)	1	150796323	150796323	T	C	0.5421	.	0
intergenic	ENSCHIG00000011764(dist=169971),ENSCHIG00000008855(dist=236336)	1	150808566	150808566	A	G	0.4533	.	0
intergenic	ENSCHIG00000011764(dist=169999),ENSCHIG00000008855(dist=236308)	1	150808594	150808594	G	A	0.4486	.	0
intergenic	ENSCHIG00000011764(dist=170044),ENSCHIG00000008855(dist=236263)	1	150808639	150808639	C	T	0.3738	.	0

## Sheet: ST4
Table S4. The results of LD block analysis using LDBlockShow
CHR BP1 BP2 KB NSNPS SNPS
1 128817052 128823370 6.319 5 128817052|128819834|128821507|128823364|128823370
1 129056091 129056119 0.029 2 129056091|129056119
1 129061948 129069004 7.057 2 129061948|129069004
1 129185915 129206151 20.237 3 129185915|129189220|129206151
1 129206233 129209834 3.602 3 129206233|129208468|129209834
1 129215453 129300647 85.195 42 129215453|129216020|129217241|129218718|129218928|129218942|129222973|129223344|129224028|129224391|129224392|129224441|129224540|129224640|129229786|129230230|129231989|129232581|129233578|129233749|129234888|129235035|129235450|129237276|129237944|129238477|129238658|129238704|129238808|129238852|129239225|129239533|129239607|129239644|129239674|129239675|1292397…
1 129378922 129400641 21.72 5 129378922|129383558|129395042|129398835|129400641
1 129405029 129447819 42.791 25 129405029|129405723|129405957|129406092|129408903|129410163|129411607|129411617|129413472|129414158|129416257|129416312|129416443|129436918|129437170|129439512|129439756|129439889|129441565|129442139|129442479|129443410|129443977|129445644|129447819
1 129491373 129491962 0.59 2 129491373|129491962
1 129493168 129501163 7.996 5 129493168|129494449|129496141|129496147|129501163
1 129503518 129504095 0.578 2 129503518|129504095
1 129504548 129504726 0.179 2 129504548|129504726
1 129525211 129550838 25.628 5 129525211|129527503|129544238|129548972|129550838
1 129552926 129555634 2.709 6 129552926|129553649|129553941|129554165|129554262|129555634
1 129564298 129567274 2.977 2 129564298|129567274
1 129567356 129567357 0.002 2 129567356|129567357
1 129707801 129789816 82.016 25 129707801|129707827|129708140|129708326|129708381|129708616|129708721|129708939|129709192|129709920|129709936|129710041|129710111|129710357|129710425|129710488|129710577|129711292|129711490|129711516|129711535|129711754|129711794|129712067|129789816
1 129790781 129791978 1.198 4 129790781|129791507|129791577|129791978
1 130199736 130213932 14.197 6 130199736|130199778|130204412|130206381|130207121|130213932
1 130287942 130306779 18.838 6 130287942|130296909|130296915|130306655|130306777|130306779
1 130308826 130315824 6.999 4 130308826|130309306|130309433|130315824
1 130319267 130320231 0.965 3 130319267|130319696|130320231
1 130325857 130346990 21.134 29 130325857|130326469|130326540|130326987|130327763|130331722|130331949|130332410|130332679|130332687|130332986|130333077|130333192|130333240|130333298|130333352|130333353|130333449|130333465|130333495|130333565|130334531|130337146|130337291|130339456|130341665|130343396|130345030|130346990

## Sheet: ST5
Table S4. The results of LD block analysis using LDBlockShow
CHR BP1 BP2 KB NSNPS SNPS
1 150573760 150578449 4.69 57 150573760|150574198|150574771|150575002|150575010|150575012|150575046|150575137|150575368|150575370|150575501|150575606|150575637|150575725|150575767|150575809|150575906|150576144|150576145|150576190|150576264|150576272|150576367|150576399|150576409|150576420|150576480|150576502|150576523|150576543|150576551|150576562|150576576|150576592|150576883|150576939|150577066…
1 150578489 150578556 0.068 3 150578489|150578533|150578556
1 150579391 150579441 0.051 2 150579391|150579441
1 150579556 150580129 0.574 4 150579556|150579955|150579998|150580129
1 150580344 150580445 0.102 2 150580344|150580445
1 150581114 150583725 2.612 11 150581114|150581266|150581281|150581834|150582439|150582483|150582997|150582998|150582999|150583350|150583725
1 150584611 150586033 1.423 5 150584611|150584747|150584750|150585521|150586033
1 150587279 150594688 7.41 28 150587279|150587562|150587684|150587937|150588988|150589035|150589289|150589405|150589512|150589591|150589783|150590223|150590567|150591434|150592573|150592575|150592748|150592848|150592868|150592974|150593131|150593311|150593732|150594001|150594223|150594261|150594655|150594688
1 150594691 150594742 0.052 6 150594691|150594694|150594706|150594716|150594720|150594742
1 150595276 150595284 0.009 2 150595276|150595284
1 150595361 150595369 0.009 2 150595361|150595369
1 150597433 150597806 0.374 2 150597433|150597806
1 150598865 150599220 0.356 3 150598865|150598883|150599220
1 150599681 150599856 0.176 2 150599681|150599856
1 150600250 150600737 0.488 7 150600250|150600273|150600297|150600522|150600661|150600724|150600737
1 150600817 150603015 2.199 9 150600817|150601226|150601266|150601348|150601590|150602272|150602370|150602687|150603015
1 150603180 150603499 0.32 4 150603180|150603248|150603279|150603499
1 150603810 150603830 0.021 2 150603810|150603830
1 150604473 150610636 6.164 28 150604473|150604501|150604571|150604639|150604998|150605219|150605274|150605344|150605416|150605455|150605661|150605958|150606338|150606339|150606369|150606564|150606698|150607190|150607788|150608570|150608908|150609258|150609304|150609542|150609856|150610021|150610481|150610636
1 150611251 150612342 1.092 12 150611251|150611255|150611265|150611274|150611330|150611723|150611795|150612073|150612159|150612293|150612295|150612342
1 150612425 150618324 5.9 25 150612425|150612610|150612644|150613075|150613137|150613232|150613243|150613859|150614044|150614081|150614186|150614527|150615033|150615391|150615439|150615608|150615712|150615876|150616688|150617163|150617219|150617492|150617707|150618215|150618324
1 150622584 150623887 1.304 6 150622584|150623563|150623564|150623774|150623852|150623887
1 150624427 150625076 0.65 3 150624427|150624634|150625076
1 150625108 150631276 6.169 55 150625108|150625143|150625151|150625166|150625438|150625819|150625951|150626053|150626421|150627022|150627116|150627293|150627573|150627684|150627822|150627884|150627902|150628146|150628159|150628217|150628490|150628751|150628752|150628757|150628772|150628773|150628800|150628932|150628958|150629132|150629226|150629263|150629548|150629551|150629609|150629712|15062978…
1 150631552 150633514 1.963 8 150631552|150631647|150631689|150631712|150631992|150632075|150632219|150633514
1 150633942 150634039 0.098 3 150633942|150633974|150634039
1 150637067 150637209 0.143 2 150637067|150637209
